# Supplementary material for: Safety Evaluation of Weissella cibaria JW15 by Phenotypic and Genotypic Property Analysis
Source: Microorganisms. 2021 Nov 27;9(12):2450. doi: 10.3390/microorganisms9122450 (PMC8704421; doi:10.3390/microorganisms9122450)
Supplement: Supplementary file 1 [file microorganisms-09-02450-s001.zip]

Archive with 1 entries (1 files):
- microorganisms-1457333-SI.pdf
